# Supplementary material for: Confocal Laser Endomicroscopy in Resection of Sinonasal Malignant Melanoma—Preliminary Report on Real-Time Margin Assessment and Support in Surgical Decision-Making
Source: J Clin Med. 2024 Jul 31;13(15):4483. doi: 10.3390/jcm13154483 (PMC11312853; doi:10.3390/jcm13154483)
Supplement: Supplementary file 1 [file jcm-13-04483-s001.zip]

Archive with 1 entries (1 files):
- jcm-3052403-supplementary.mp4
